# Supplementary material for: Microporous Carbon and Carbon/Metal Composite Materials Derived from Bio-Benzoxazine-Linked Precursor for CO2 Capture and Energy Storage Applications
Source: Int J Mol Sci. 2021 Dec 29;23(1):347. doi: 10.3390/ijms23010347 (PMC8745757; doi:10.3390/ijms23010347)
Supplement: Supplementary file 1 [file ijms-23-00347-s001.zip]

Archive with 1 entries (1 files):
- ijms-1507423-supplementary.pdf
